# Supplementary material for: Unravelling the diversity of Posthodiplostomum Dubois, 1936 (Trematoda: Diplostomidae) in fish-eating birds from the Neotropical region of Mexico, with the description of a new species
Source: Parasitology. 2024 Nov 11;151(11):1225–41. doi: 10.1017/S0031182024000970 (PMC11894011; doi:10.1017/S0031182024000970)
Supplement: González-García et al. supplementary material 1 — González-García et al. supplementary material [file S0031182024000970sup001.xlsx]

## Sheet: Hoja1
Table S1. Genetic divergence estimated among taxa for the LSU sequences. Uncorrected p distances are expressed as percentages. The genetic intraspecific divergence is shown in bold.
28S	1	2	3	4	5	6	7	8	9	10	11	12	13	14	15	16	17	18	19	20	21	22
1. P. cuticola	–
2. P. brevicaudatum	3.62	–
3. P. nanum	3.53	2.65	–
4. P. minimum	3.98	3.18	2.12	–
5. P. centrarchi	3.53–3.54	2.47	1.5	1.5	–
6. P. pacificus	3.62	2.38	1.41	1.59	0.79–0.80	–
7. P. anterovarium	3.27–3.36	2.21–2.29	1.41–1.50	1.59–1.68	0.79–0.88	0.35–0.44	0–0.09
8. P. pricei	3.53–3.63	2.56–2.65	1.50–1.59	1.85–1.94	1.06–1.15	0.79–0.88	0.44–0.62	0–0.09
9. P. podicipitis	4.20–4.24	3.13–3.18	2.03–2.06	2.41–2.47	2.14–2.21	2.06–2.12	1.88–2.03	2.32–2.47	–
10. P. ptychocheilus	4.89	3.56	2.24	2.64	2.21	2.34	2.14–2.24	2.64–2.75	0.31	–
11. Posthodiplostomum sp. 18	4.59	3.35	2.47	2.56	2.56	2.47	2.29–2.38	2.74–2.83	0.71	0.61	–
12. P. scardinii	4.42	3.35	2.21	2.65	2.38–2.39	2.29	2.12–2.21	2.56–2.65	0.18	0.1	0.71	–
13. P. recurvirostrae	4.33	3.27	2.12	2.56	2.29–2.30	2.21	2.03–2.12	2.47–2.56	0.09	0.2	0.62	0.09	–
14. Posthodiplostomum sp. 17	4.33	2.91	2.21	2.38	1.94	1.85	1.68–1.77	2.12–2.21	0.79–0.80	1.22	1.32	0.97	0.88	–
15. P. eurypygae	5.13	5.03	3.95	3.68	3.68–3.69	3.59	3.59–3.68	3.86–3.96	4.64–4.67	5.09	4.76	4.85	4.76	4.58	–
16. P. orchilongum	4.77	5.12	4.13	4.31	4.31–4.32	4.4	4.22–4.31	4.22–4.32	4.37–4.40	4.88	4.76	4.58	4.49	4.67	3.33	–
17. P. erickgreenei	4.47	4.74	3.65	4.2	3.92–3.93	4.01	3.83–3.92	4.11–4.20	4.11–4.20	4.57	4.38	4.38	4.29	4.56	3.28	2.28	–
18. P. macrocotyle	4.14–4.38	4.32–4.59	3.51–3.71	3.96–4.19	3.42–3.49	3.51–3.71	3.33–3.62	3.60–3.90	4.10–4.38	4.68–4.89	4.50–4.76	4.32–4.57	4.30–4.47	4.14–4.37	2.88–3.04	2.16–2.30	1.67–1.83	0–0.18
19. P. microsicya	4.23	4.68	3.78	4.05	3.51	3.33	3.33–3.42	3.60–3.69	4.28–4.32	4.68	4.68	4.5	4.41	4.32	2.97	2.25	2.1	0.63–0.81	–
20. Posthodiplostomum sp. 22	4.33	4.78	3.86	4.14	3.59	3.4	3.40–3.50	3.68–3.78	4.33–4.42	4.68	4.78	4.6	4.51	4.42	3.04	2.3	2.12	0.64–0.81	0	–
21. Posthodiplostomum sp. 21	4.14	4.59	3.69	3.96	3.42	3.24	3.24–3.33	3.51–3.60	4.19–4.23	4.57	4.59	4.41	4.32	4.23	2.88	2.16	2.01	0.73–0.90	0.09	0.09	–
22. P. aztlanensis n. sp.	4.14–4.60	4.50–4.68	3.69–4.15	4.23–4.60	3.60–4.06	3.51–3.97	3.51–4.06	3.78–4.33	4.38–4.87	4.78–4.89	4.86–5.23	4.59–5.05	4.50–4.68	4.41–4.87	3.15–3.52	2.25–2.61	1.92–2.01	1.08–1.53	0.72–1.08	0.74–0.83	0.63–0.99	0–0.45
