# Supplementary material for: Unravelling the diversity of Posthodiplostomum Dubois, 1936 (Trematoda: Diplostomidae) in fish-eating birds from the Neotropical region of Mexico, with the description of a new species
Source: Parasitology. 2024 Nov 11;151(11):1225–41. doi: 10.1017/S0031182024000970 (PMC11894011; doi:10.1017/S0031182024000970)
Supplement: González-García et al. supplementary material 2 — González-García et al. supplementary material [file S0031182024000970sup002.xlsx]

## Sheet: Hoja1
Table S2. Genetic divergence estimated among taxa for the ITS sequences. Uncorrected p distances are expressed as percentages. The genetic intraspecific divergence is shown in bold.
ITS	1	2	3	4	5	6	7	8	9	10	11	12	13	14	15	16	17	18	19	20	21	22
1. P. cuticola	–
2. Posthodiplostomum sp. 5	7.47	–
3. Posthodiplostomum lineage III	7.46	4.64–4.75	0–0.10
4. Posthodiplostomum lineage VI	10.6	6.69	6.60–6.70	–
5. P. macrocotyle	9.35–10.51	6.23–6.41	5.49–6.70	1.43–1.48	0–0.11
6. Posthodiplostomum sp. 9	9.79	6.31	6.20–6.31	1.89	1.90–2	–
7. Posthodiplostomum lineage IV	10.40–10.64	6.26–6.36	6.79–7.16	1.91–2.05	1.79–2.35	0.84–0.94	0–0.10
8. P. nanum	10.20–10.83	6.36–7.35	6.48–7.16	1.92–1.99	2.05–2.35	0.90–0.94	0.13–0.30	–
9. P. aztlanensis n. sp.	9.22–10.71	6.16–6.37	6.74–7.57	1.94–2.39	2.16–2.49	1.18–1.47	1.49–1.86	1.31–1.89	0–0.38
10. P. brevicaudatum	6.42	5.72	5.82–5.92	8.22	7.92–8.33	7.89	7.92–7.93	8.02–8.59	8.13–8.43	–
11. Posthodiplostomum sp. 1	6.64–6.68	7.03	6.22–6.26	8.82–9.04	7.84–8.54	8.44	8.32–8.73	8.51–9.27	8.26–8.94	4.73–4.82	–
12. P. scardinii	7.46	7.24	6.53–6.63	9.2	7.93–8.91	8.32	8.71–8.90	8.68–9.11	8.71–9.30	4.42	1.13–1.21	–
13. Posthodiplostomum sp. 4	6.89–10.07	7.03–9.85	6.55–9.41	8.56–11.45	7.85–11.27	8.14–11.50	8.14–11.25	8.25–11.25	8.35–11.72	4.44–6.13	1.17–1.85	0.41–0.42	–
14. Posthodiplostomum sp. 8	8.43	7.67	7.47–7.57	9.54	8.25–9.25	8.63	9.06–9.24	8.98–9.50	9.02–9.73	5.12	2.11–2.16	1.29	1.02–1.06	–
15. Posthodiplostomum sp. 2	6.95	6.91	6.22–6.33	8.63	7.72–8.34	8.11	8.23–8.33	8.33–8.73	8.38–8.84	4.52	1.81–1.85	0.9	0.95–1.43	1.31	–
16. Posthodiplostomum sp. 3	6.99–7.11	6.91–6.92	6.26–6.47	8.59–8.76	7.72–8.47	8.11	8.09–8.47	8.28–8.73	8.33–8.86	4.52–4.55	1.81–1.85	0.91–1	0.95–1.43	1.30–1.31	0	–
17. Posthodiplostomum lineage I	8.77	6.58	7.17–7.27	9.47	8.43–9.58	8.31	9.09–9.32	8.67–9.10	8.3–9.29	4.41	4.72	5.04	4.86–6.54	6.39	5.32	5.35–5.57	–
18. P. centrarchi	7.15–8.36	5.19–6.92	5.52–6.31	8.43–10.06	7.72–10.23	7.78–10.09	7.92–9.76	8.08–9.76	7.89–10.08	3.82–4.8	4.42–4.98	4.36–5.11	4.03–5.75	4.96–5.70	4.43–5.36	4.45–5.26	3.51–4.65	0–0.59
19. Posthodiplostomum sp. 8	7.57–7.89	6.94–7.25	6.91–7.21	10.36–10.51	10.47–10.68	10.39–10.54	9.91–10.21	10.06–10.21	9.94–10.53	4.35–4.65	4.52–4.83	4.66–4.81	4.16–5.52	4.96–5.11	4.81–4.96	4.81–4.96	4.5–4.8	2.4–3	0.15–0.45
20. Posthodiplostomum sp. 2	7.74	5.98	6.17–6.32	9.62	9.73–9.79	9.65	9.17–9.32	9.32	9.33–9.64	4.51–4.66	4.98–5.14	5.12–5.27	4.78–6.15	5.42–5.57	5.12–5.27	5.12–5.27	4.81–4.96	3.01–3.46	1.65–2.11	0.15
21. Posthodiplostomum lineage II	7.46	5.39	5.64–5.74	8.61	7.39–8.72	7.15	8.13–8.44	7.78–8.21	7.58–8.43	3.41	4.41–4.42	4.25	3.91–5.32	5.31	4.22	4.24–4.28	3.82	1.72–2.7	1.35–1.65	1.50–1.65	–
22. P. pricei	5.99–7.48	4.34–5.72	5.22–6.40	8.22–9.40	7.05–9.51	6.91–8.15	7.77–8.81	7.37–8.92	7.20–9.21	2.81–3.98	3.46–4.40	3.65–4.63	3.75–5.32	4.72–5.41	3.60–4.70	3.63–4.76	3.11–3.9	1.31–3.09	0.65–2.01	0.72–2.01	0.91–1.8	0–0.78
