# Supplementary material for: Unravelling the diversity of Posthodiplostomum Dubois, 1936 (Trematoda: Diplostomidae) in fish-eating birds from the Neotropical region of Mexico, with the description of a new species
Source: Parasitology. 2024 Nov 11;151(11):1225–41. doi: 10.1017/S0031182024000970 (PMC11894011; doi:10.1017/S0031182024000970)
Supplement: González-García et al. supplementary material 3 — González-García et al. supplementary material [file S0031182024000970sup003.xlsx]

## Sheet: Hoja1
Table S3. Genetic divergence estimated among taxa for the cox1 (first region) sequences. Uncorrected p distances are expressed as percentages. The genetic intraspecific divergence is shown in bold.
Cox1 1st	1	2	3	4	5	6	7	8	9	10	11	12	13	14	15	16	17	18	19	20	21	22	23	24	25	26
1. P. pacificus	–
2. P. cuticola	18–18.4	0.37
3. P. centrarchi	15.4–16	17.7–18.6	0–1.3
4. P. macrocotyle	16.6–17.3	19.2–20	15.3–17.8	0.39–1.6
5. Posthodiplostomum sp. 23	14.4–14.9	17.6–18.4	16.3–17.6	16.3–17.2	0.36–0.73
6. P. nanum	14.2–14.4	15.4–16	14.8–16.7	16.1–17	6.3–7.1	1.49
7. Posthodiplostomum sp. 24	16.3	19.6–20	15.4–16.9	13.6–15	16.4–17.1	17.3–17.9	0.57
8. P. aztlanensis n. sp.	15.3–15.6	17.7–19.4	16.1–18	12.1–15.4	17.6–18.8	15.7–17.6	10.9–12	0.47–0.94
9. Posthodiplostomum sp. 25	15.2–15.4	17.6–17.9	16.5–17.9	14.1–15.7	15.3–15.9	17.2–17.6	13.2–13.5	13.5–14.3	0
10. P. eurypygae	17	18.1–18.4	17.4–18.5	16.6–17.2	16.9–17.3	17.2–17.9	15.4–15.6	15.1–15.8	13.2–13.3	–
11. P. erickgreenei	19	19–18.8	16–17.5	15.6–15.7	18.3–18.8	18.5–19	14.6–14.7	14.6–15.4	12.3	16.8	–
12. Posthodiplostomum sp. 8	16.6–17	17.2–18.1	15.3–16.5	14–16.1	15.9–16.9	17–18.6	16.1–17.1	15.1–16.4	15.3–16.2	17.7–18.3	15.6–16	0.1–2.1
13. P. minimum	16.8–17.7	15.8–16.7	14.2–16.8	16.4–18	15.4–16.8	14.9–16	14.7–16.3	12.9–14.2	17.3–17.8	17.1–17.7	18.1–18.8	15.1–16.4	0.3–1.08
14. P. anterovarium	12.1–13.1	14.8–15.5	13.5–15.4	15.8–17.3	13.8–16.7	13.9–15.5	15.3–16.4	15.9–17	17.4–18.2	16.3–16.7	17.7–18.2	13.9–14.5	15.8–17.1	0.3–3.1
15. P. pricei	17–18.7	19–22.3	15.3–17.7	15.6–18.7	13.8–16	13.9–16.2	15.9–19	15.5–18	16.7–17.8	18.6–21	16.9–18.4	15.8–19	16.4–19.4	13.9–18	0–2.6
16. P. brevicaudatum	18.8	21.1–21.6	15–15.8	17.3–17.8	14–15	14.7–15.8	17.8–18.8	15.6–17.2	17	18.3–19.1	17.3	16.8–18.1	17.3–17.8	16.5–17.3	14–15.4	1.27
17. Posthodiplostomum sp. 17	16.7	19.4–19.8	16.7–17.5	15.7–16.2	17.9–18	16.1–16.2	16.6–17.1	15.1–15.6	18.6–	19.4	17.7	16.8–18.1	17.5–17.9	14.8–15.2	15.2–16.3	16	–
18. Posthodiplostomum sp. 18	15.6	18.3–18.4	13.9–14.7	13.4–14.8	14.3–14.7	13.5–14	15.2–15.3	15–15.8	15.5	18.6	17.6	16.6–17.6	15.8–16.5	14.7–15.8	14.3–16.3	15	16.3	–
19. Posthodiplostomum sp. 20	16–16.4	18.5–19	15.4–17.3	16.1–17.1	14.5–15	15.9–17	16.4–16.6	16.9–17.5	14.5–15	19.4–20	15.4–15.6	16.5–17.4	17–17.7	15–17.1	14.7–19	14.5–15	15.9–16.3	11.3–11.5	0.74
20. P. recurvirostrae	18	19.3–19.5	16.4–17.7	15.1–16	16.2–16.6	16–16.9	16.8–16.9	14.6–15.4	17.7	19	17.5	18–18.3	15.8–16.4	15.6–16.9	15.7–16.9	15.5	16.2	11.3	11.6–12.2	–
21. P. podicipitis	15.7–16.7	16.9–17.7	16.4–17.7	15–15.9	16.7–17.2	15.7–17.4	16.2–16.8	14.8–15.1	16.1–17.1	19–19.2	16.3–16.5	15.6–16.8	15.6–17.1	14.4–16.1	16.3–18	14.5–15	15–15.2	12.5–13	10.4–11.5	11.4–11.7	1.65
22. P. ptychocheilus	16.3	18.6–19	14.9–16.3	15.4–16.3	15.2–15.5	14–14.3	15–15.5	14.8–15.3	17.4–17.5	18.6	17.3	17–18	14.7–15.3	16.1–16.7	15.7–16.9	14.2	15.3	13	12.5–12.6	11	10.5	–
23. P. scardinii	17.1	18.5–19	15–16.3	14.9–15.9	16.9–17.1	15–16	15.8	14.2–14.6	17.4	19.8	17.4	18.2–19.2	16.9–17.3	16.9	16.7–18.4	17	15.8	12.4	10.5–10.7	10.9	9.5	8.7	–
24. P. orchilongum	20.1	20.5	18.6–21.4	16.8–17.1	19–19.3	19.2–19.4	19–19.2	18.2–18.9	17.8	20.6	17	18.3–19.8	18.2–18.6	17.5	19.7–21.5	19.3	19.2	18.1	17.6	18.8	17.5	19.2	18.9	–
25. Posthodiplostomum sp. 22	15.3	18.8–19.4	14.6–16.2	13.8–14.8	15.9–16.3	16.2–16.9	13.6–13.8	11–12	13.8–14	17.1–17.2	17	14.9–16.3	14.7–16.7	14.1–14.8	16–17.2	17–17.3	16.4	13.9–14	15.6–15.7	15.7–15.8	16.6–16.8	16.1–16.3	16.6	17	0.18
26. Posthodiplostomum sp. 21	16.4–16.9	18.1–18.8	15.8–17.5	11.7–13.3	16.9–17.1	17.1–17.8	12.1–12.9	10.3–11.3	12.7–13.1	16.4–16.5	14.1	15.8–16.6	15.7–17.4	14.6–15.2	15.4–17	16.3–16.8	15.7–16	16.3–16.7	15.7–16.7	17–17.5	17.8–17.9	15.2–17.3	16.1–16.6	16.3–16.7	8.7–9.3	1.4
