# Supplementary material for: Unravelling the diversity of Posthodiplostomum Dubois, 1936 (Trematoda: Diplostomidae) in fish-eating birds from the Neotropical region of Mexico, with the description of a new species
Source: Parasitology. 2024 Nov 11;151(11):1225–41. doi: 10.1017/S0031182024000970 (PMC11894011; doi:10.1017/S0031182024000970)
Supplement: González-García et al. supplementary material 4 — González-García et al. supplementary material [file S0031182024000970sup004.xlsx]

## Sheet: Hoja1
Table S4. Genetic divergence estimated among taxa for the cox1 (second region) sequences. Uncorrected p distances are expressed as percentages. The genetic intraspecific divergence is shown in bold.
cox1 2nd	1	2	3	4	5	6	7	8	9	10
1. Posthodiplostomum lineage III	–
2. Posthodiplostomum lineage IV	15.4	0
3. P. erickgreenei	16.2	15	–
4. Posthodiplostomum sp. 22	18.3–18.5	15.7–15.8	13.6	0
5. Posthodiplostomum sp. 21	16.3	15.5	15.3	10.9–11.1	–
6. Posthodiplostomum sp. 23	16.7	17	16.2	16.3–16.4	16.1	–
7. Posthodiplostomum lineage I	17.9	17.6–17.9	17.1–17.4	15.4–15.5	15.2–15.8	7.5–7.8	0.75
8. Posthodiplostomum lineage II	17.4–17.6	17.4–17.6	14.4–14.7	15.4–16.1	16.3–16.6	16.1–16.4	14.6–14.8	0.25
9. P. pricei	15.6–15.9	17.8–17.9	16.8	15.7–16.7	15.8–16.7	17.3–17.6	16.4–17	14.1–15.6	1.15
10. P. aztlanensis n. sp.	16–17.9	10.9–13.6	14.7–16.8	13–14.1	14.2–16.3	17.9–19	17.1–17.6	18.6–19.3	17.3–18.7	0.53
